# Supplementary material for: Network pharmacology and molecular docking-based analysis of protective mechanism of MLIF in ischemic stroke
Source: Front Cardiovasc Med. 2022 Nov 18;9:1071533. doi: 10.3389/fcvm.2022.1071533 (PMC9715769; doi:10.3389/fcvm.2022.1071533)
Supplement: Supplementary file 1 [file Table_1.XLSX]

## Sheet: Sheet0
Uniprot ID	Gene Names
P49354	FNTA
P49356	FNTB
P04439	HLA-A
P07339	CTSD
P56817	BACE1
P05556	ITGB1
P13612	ITGA4
P26010	ITGB7
P39656	DDOST
P98170	XIAP
P00918	CA2
P00915	CA1
P79483	HLA-DRB3
Q9UBC3	DNMT3B
P08473	MME
Q96EB6	SIRT1
Q8TEK3	DOT1L
P39086	GRIK1
Q13002	GRIK2
Q13003	GRIK3
P22102	GART
Q9Y2Q3	GSTK1
P13866	SLC5A1
P30559	OXTR
P13051	UNG
P08514	ITGA2B
P05106	ITGB3
P12821	ACE
P13945	ADRB3
P29274	ADORA2A
P09211	GSTP1
Q12809	KCNH2
P41180	CASR
Q7Z601	GPR142
P30518	AVPR2
P14735	IDE
P05067	APP
P07550	ADRB2
P08588	ADRB1
Q8TDS4	HCAR2
P78352	DLG4
O14965	AURKA
P37288	AVPR1A
P62937	PPIA
P35367	HRH1
P51677	CCR3
Q9NTG7	SIRT3
Q07075	ENPEP
O43570	CA12
Q16790	CA9
P0DMS8	ADORA3
P08263	GSTA1
O14920	IKBKB
P00374	DHFR
Q6P179	ERAP2
P17301	ITGA2
P31645	SLC6A4
Q9UIQ6	LNPEP
O76074	PDE5A
P68400	CSNK2A1
P19784	CSNK2A2
P06241	FYN
P26358	DNMT1
Q9UHC9	NPC1L1
Q12908	SLC10A2
P16109	SELP
P37231	PPARG
P25101	EDNRA
P10619	CTSA
P47901	AVPR1B
P06756	ITGAV
P11388	TOP2A
P04626	ERBB2
P11229	CHRM1
Q15910	EZH2
Q13258	PTGDR
Q9Y5Y4	PTGDR2
P01160	NPPA
P20701	ITGAL
Q9GZT9	EGLN1
P26006	ITGA3
P04818	TYMS
P43405	SYK
P35968	KDR
P22748	CA4
P42336	PIK3CA
Q9NZ08	ERAP1
P22303	ACHE
P67775	PPP2CA
P48067	SLC6A9
P43088	PTGFR
P52789	HK2
P19367	HK1
P36873	PPP1CC
P27487	DPP4
P30531	SLC6A1
P08648	ITGA5
P34995	PTGER1
P43116	PTGER2
Q96KS0	EGLN2
Q9UPC5	GPR34
P43115	PTGER3
CLPP_HUMAN	CLPP
MK01_HUMAN	MAPK1
P11309	PIM1
APOA_HUMAN	LPA
PDE4B_HUMAN	PDE4B
FCAR_HUMAN	FCAR
EPHB4_HUMAN	EPHB4
CATL2_HUMAN	CTSV
TGFR2_HUMAN	TGFBR2
CASP3_HUMAN	CASP3
GLCM_HUMAN	GBA
Q13126	MTAP
P09012	SNRPA
SEPR_HUMAN	FAP
P24941	CDK2
RTN4R_HUMAN	RTN4R
P04745	AMY1A
P04745	AMY1B
P04745	AMY1C
CCNA2_HUMAN	CCNA2
CHLE_HUMAN	BCHE
UROK_HUMAN	PLAU
ALDR_HUMAN	AKR1B1
ICAM2_HUMAN	ICAM2
EGFR_HUMAN	EGFR
QPCT_HUMAN	QPCT
FKB1A_HUMAN	FKBP1A
IMPA1_HUMAN	IMPA1
ESR2_HUMAN	ESR2
CHK1_HUMAN	CHEK1
ANGI_HUMAN	ANG
ANPRC_HUMAN	NPR3
BMP7_HUMAN	BMP7
P11142	HSPA8
Q13231	CHIT1
Q9NP99	TREM1
HCK_HUMAN	HCK
CATK_HUMAN	CTSK
PNPH_HUMAN	PNP
Q9BW91	NUDT9
PRGR_HUMAN	PGR
PDE4D_HUMAN	PDE4D
PDPK1_HUMAN	PDPK1
ADH1B_HUMAN	ADH1B
P06737	PYGL
PDE3B_HUMAN	PDE3B
FABP4_HUMAN	FABP4
MMP8_HUMAN	MMP8
Q96T66	NMNAT3
KC1G2_HUMAN	CSNK1G2
LEG7_HUMAN	LGALS7
LEG7_HUMAN	LGALS7B
DAPK1_HUMAN	DAPK1
TGFR1_HUMAN	TGFBR1
P07900	HSP90AA1
P53041	PPP5C
B3GA1_HUMAN	B3GAT1
PH4H_HUMAN	PAH
ZA2G_HUMAN	AZGP1
P84077	ARF1
ESR1_HUMAN	ESR1
AKT1_HUMAN	AKT1
P02743	APCS
BAG1_HUMAN	BAG1
SRC_HUMAN	SRC
FA10_HUMAN	F10
PTN1_HUMAN	PTPN1
P34096	RNASE4
CATB_HUMAN	CTSB
P62508	ESRRG
AOFB_HUMAN	MAOB
P32119	PRDX2
TTHY_HUMAN	TTR
DDX6_HUMAN	DDX6
P00390	GSR
P00747	PLG
NGAL_HUMAN	LCN2
ST14_HUMAN	ST14
Q16539	MAPK14
P00736	C1R
P78330	PSPH
MMP7_HUMAN	MMP7
CFAD_HUMAN	CFD
FA7_HUMAN	F7
SAHH_HUMAN	AHCY
CATS_HUMAN	CTSS
O15496	PLA2G10
FGFR1_HUMAN	FGFR1
P00326	ADH1C
DHB11_HUMAN	HSD17B11
P05451	REG1A
SHBG_HUMAN	SHBG
GSK3B_HUMAN	GSK3B
MIF_HUMAN	MIF
ISG20_HUMAN	ISG20
Q15075	EEA1
P53350	PLK1
PYRD_HUMAN	DHODH
P00734	F2
P49789	FHIT
GATM_HUMAN	GATM
ACK1_HUMAN	TNK2
KPYR_HUMAN	PKLR
Q9NVS9	PNPO
ADA17_HUMAN	ADAM17
KIF11_HUMAN	KIF11
P54577	YARS1
NEUR2_HUMAN	NEU2
MMP3_HUMAN	MMP3
KAT1_HUMAN	KYAT1
P14061	HSD17B1
ALBU_HUMAN	ALB
MMP12_HUMAN	MMP12
NOS3_HUMAN	NOS3
ANDR_HUMAN	AR
MMP13_HUMAN	MMP13
DCAM_HUMAN	AMD1
P08069	IGF1R
CBR1_HUMAN	CBR1
MAOM_HUMAN	ME2
O43252	PAPSS1
P09874	PARP1
CACP_HUMAN	CRAT
TYPH_HUMAN	TYMP
IL2_HUMAN	IL2
CDD_HUMAN	CDA
TGM3_HUMAN	TGM3
BIRC7_HUMAN	BIRC7
P28845	HSD11B1
HMDH_HUMAN	HMGCR
Q9UKM7	MAN1B1
MCR_HUMAN	NR3C2
LCK_HUMAN	LCK
P07195	LDHB
MK10_HUMAN	MAPK10
O00244	ATOX1
AMYP_HUMAN	AMY2A
P15086	CPB1
FABP5_HUMAN	FABP5
BST1_HUMAN	BST1
P15153	RAC2
EST1_HUMAN	CES1
CATG_HUMAN	CTSG
Q08881	ITK
IMDH2_HUMAN	IMPDH2
Q06520	SULT2A1
HDAC8_HUMAN	HDAC8
P61626	LYZ
FOLH1_HUMAN	FOLH1
MMP9_HUMAN	MMP9
DHSO_HUMAN	SORD
PLGF_HUMAN	PGF
P04179	SOD2
ADHX_HUMAN	ADH5
P00517	PRKACA
AK1C3_HUMAN	AKR1C3
MET_HUMAN	MET
CTNA1_HUMAN	CTNNA1
CASP7_HUMAN	CASP7
P07360	C8G
PK3CG_HUMAN	PIK3CG
P61586	RHOA
P00480	OTC
PPAP_HUMAN	ACP3
P16442	ABO
O00299	CLIC1
INSR_HUMAN	INSR
MMP16_HUMAN	MMP16
RAB5A_HUMAN	RAB5A
DCK_HUMAN	DCK
TYRO3_HUMAN	TYRO3
PNMT_HUMAN	PNMT
P07686	HEXB
Q07960	ARHGAP1
ARGI1_HUMAN	ARG1
ADK_HUMAN	ADK
CCNT1_HUMAN	CCNT1
P14555	PLA2G2A
P05981	HPN
P12724	RNASE3
CSK_HUMAN	CSK
Q96CD2	PPCDC
PADI4_HUMAN	PADI4
P32589	SSE1
ALDH2_HUMAN	ALDH2
RB11A_HUMAN	RAB11A
P03956	MMP1
FABPH_HUMAN	FABP3
Q16775	HAGH
NCS1_HUMAN	NCS1
P11177	PDHB
P19623	SRM
Q9BZX2	UCK2
GSTT2_HUMAN	GSTT2B
Q15382	RHEB
JAK2_HUMAN	JAK2
ZAP70_HUMAN	ZAP70
P49137	MAPKAPK2
P11586	MTHFD1
C1S_HUMAN	C1S
RENI_HUMAN	REN
A1AT_HUMAN	SERPINA1
HYES_HUMAN	EPHX2
ALDOA_HUMAN	ALDOA
NQO2_HUMAN	NQO2
CATA_HUMAN	CAT
NQO1_HUMAN	NQO1
JAK3_HUMAN	JAK3
GALK1_HUMAN	GALK1
PAK6_HUMAN	PAK6
CD1A_HUMAN	CD1A
P35558	PCK1
RET4_HUMAN	RBP4
LEG2_HUMAN	LGALS2
GALE_HUMAN	GALE
CDK6_HUMAN	CDK6
GLYC_HUMAN	SHMT1
CP2C9_HUMAN	CYP2C9
CCL5_HUMAN	CCL5
G6PI_HUMAN	GPI
P01343	IGF1
P08107	HSPA1A
P08107	HSPA1B
PPARA_HUMAN	PPARA
ACADM_HUMAN	ACADM
P46926	GNPDA1
GSTO1_HUMAN	GSTO1
CLK1_HUMAN	CLK1
P07359	GP1BA
TPIS_HUMAN	TPI1
NOS2_HUMAN	NOS2
P07741	APRT
ELNE_HUMAN	ELANE
Q8WVQ1	CANT1
P10828	THRB
LEG3_HUMAN	LGALS3
EPHA2_HUMAN	EPHA2
RASH_HUMAN	HRAS
P30043	BLVRB
Q16772	GSTA3
TPH1_HUMAN	TPH1
P00519	ABL1
FAK1_HUMAN	PTK2
Q9UBX1	CTSF
P04183	TK1
P10827	THRA
KIT_HUMAN	KIT
STAT1_HUMAN	STAT1
TGM2_HUMAN	TGM2
Q93088	BHMT
GSTM1_HUMAN	GSTM1
ACE2_HUMAN	ACE2
DUT_HUMAN	DUT
Q9HAN9	NMNAT1
ARSA_HUMAN	ARSA
O43708	GSTZ1
ARGI2_HUMAN	ARG2
Q9H4M7	PLEKHA4
CD5R1_HUMAN	CDK5R1
SETD7_HUMAN	SETD7
TRYB2_HUMAN	TPSB2
FABP6_HUMAN	FABP6
HINT1_HUMAN	HINT1
IMDH1_HUMAN	IMPDH1
HEM2_HUMAN	ALAD
P48637	GSS
P20132	SDS
KTHY_HUMAN	DTYMK
